# Supplementary material for: Targeting ZDHHC21/FASN axis for the treatment of diffuse large B-cell lymphoma
Source: Leukemia. 2024 Jan 9;38(2):351–64. doi: 10.1038/s41375-023-02130-5 (PMC10844076; doi:10.1038/s41375-023-02130-5)
Supplement: Supplementary file 2 — Supplementary Table 1 [file 41375_2023_2130_MOESM2_ESM.xls]

## Sheet: Sheet1
Supplemental Table 1. The primers for real-time quantitative PCR
Gene	Forward	Reverse
human ZDHHC21	TGTTGTTGACCCACATGGTTG	GAGGCCCTCACTAAGGCAA
human FASN	CCGAGACACTCGTGGGCTA	CTTCAGCAGGACATTGATGCC
human β-actin	GTTGTCGACGACGAGCG	GCACAGAGCCTCGCCTT
