# Supplementary material for: Targeting ZDHHC21/FASN axis for the treatment of diffuse large B-cell lymphoma
Source: Leukemia. 2024 Jan 9;38(2):351–64. doi: 10.1038/s41375-023-02130-5 (PMC10844076; doi:10.1038/s41375-023-02130-5)
Supplement: Supplementary file 3 — Supplementary Table 2 [file 41375_2023_2130_MOESM3_ESM.xlsx]

## Sheet: 227
Protein	Abundances : CTRL	Abundances: ZD21
ZDHHC21	3.32248e+06	1.91459e+09
RPS27A	1.22299e+08	8.75161e+08
TUBA1C	2.0862e+08	6.84757e+08
ATP5F1A	4.69157e+07	1.52081e+08
RACK1	3.41509e+07	1.2831e+08
TUFM	3.21553e+07	1.11197e+08
PHB2	3.03471e+07	1.1002e+08
MYH9	2.224e+07	9.74462e+07
ALDH18A1	1.20194e+07	9.53699e+07
PKM	2.22836e+07	9.13894e+07
RPS2	1.80245e+07	8.14282e+07
NPM1	2.42791e+07	8.06289e+07
LBR	2.29813e+07	7.55535e+07
DHX9	2.24269e+07	7.02115e+07
HSP90AB1	1.9445e+07	6.52438e+07
DDX1	1.92404e+07	6.01286e+07
CAND1	9.80868e+06	5.07934e+07
MYH10	6.64644e+06	5.02364e+07
ATP5B	9.60483e+06	5.0135e+07
RTRAF	1.35141e+07	5.0056e+07
ATAD3A	4.82033e+06	4.91447e+07
ACTA2	1.26004e+07	4.67172e+07
HEL-215	1.20846e+07	4.10369e+07
NAP1L1	1.47006e+06	4.06017e+07
RAB1A	9.10868e+06	3.86856e+07
DDX39B	1.06801e+07	3.58918e+07
RPL9RPL9P7RPL9P8RPL9P9	7.26375e+06	3.41136e+07
SLC3A2	NA	2.99812e+07
SFXN1	7.53592e+06	2.89518e+07
ARF4	6.27711e+06	2.43955e+07
CTPS1	1.83706e+06	2.12557e+07
XPO1	4.0095e+06	1.99596e+07
THEM6	743614	1.71087e+07
DHX30	1.72455e+06	1.6129e+07
BAG2	898342	1.54991e+07
FAM98A	4.14684e+06	1.51925e+07
NUP205	1.85809e+06	1.51503e+07
ADGRG4	3.80744e+06	14987686
CCT4	4.26379e+06	1.4906e+07
CSE1L	1.2426e+06	1.47937e+07
DDX5	2.73684e+06	1.45158e+07
IARS1	3.73353e+06	1.40633e+07
SLC25A1	2.29104e+06	1.39934e+07
MYL6	2.22904e+06	1.39931e+07
COPA	3.74374e+06	1.22221e+07
DPM1	2.54473e+06	1.20233e+07
COX2	2.27155e+06	11582069
RPS12	2.99789e+06	1.07524e+07
ERLIN2	2.59503e+06	1.06879e+07
RTCB	1.96674e+06	1.05097e+07
RPS20	3.17227e+06	1.04938e+07
TEX10	2.84855e+06	1.01438e+07
DIS3	3.04621e+06	1.00459e+07
JAGN1	NA	9.6995e+06
IRS4	1.24835e+06	9.34412e+06
PYGL	1.95456e+06	8.96453e+06
COPB1	437460	8.14366e+06
SHINC3	1.09096e+06	7.95928e+06
MCM7	1.21645e+06	7.89261e+06
PCK2	1.84083e+06	7.83784e+06
FASN	2.34425e+06	7.78479e+06
NDUFS2	1.02529e+06	7.65695e+06
USP9X	1.35278e+06	7242494
SEC61A1	2.3231e+06	7.21449e+06
TRMT10C	2.14895e+06	7.15269e+06
GNAS	1.35213e+06	6.85378e+06
TUBG1	1.98654e+06	6.84148e+06
DDX47	1.72904e+06	6.75764e+06
ETF1	569198	6.66066e+06
UTP20	1.46032e+06	6.65744e+06
YARS1	2.07921e+06	6.44721e+06
SSR4	1.02443e+06	6.4374e+06
SPTLC1	NA	6.19508e+06
COPG1	785477	6.05974e+06
DDOST	1.75968e+06	5.98155e+06
SLC1A5	444960	5.86595e+06
SRPRB	NA	5.75143e+06
LARS1	878060	5.59043e+06
MCM6	1.7107e+06	5.54598e+06
CLK1	885405	5.39686e+06
MATR3	1.1171e+06	5.2503e+06
SLC25A4	817633	5.19883e+06
TM9SF3	NA	5.09656e+06
ABCF2	1.43282e+06	5.0662e+06
PDS5B	1.48218e+06	5.03456e+06
IDH3B	432071	5.02189e+06
NDUFS3	NA	4.89431e+06
RBM15	703331	4.73044e+06
NOM1	671570	4.65818e+06
TUBA1A	NA	4.42125e+06
YTHDC1	NA	4.40724e+06
CLPB	464369	4.32863e+06
NDUFA6	NA	4.27298e+06
RAB6A	571280	4217950
SRM	1.25648e+06	3.94962e+06
ATP6	596366	3.85285e+06
GMPS	NA	3.81577e+06
ATP5PB	NA	3.6651e+06
SSB	972387	3.54586e+06
RUVBL2	830914	3.43854e+06
DARS2	548554	3.42513e+06
ASS1	628210	3.40274e+06
LRPPRC	339675	3.32224e+06
YLPM1	NA	3.30891e+06
RAB11A	NA	3.30774e+06
TMEM97	750702	3.27499e+06
HSP90B1	428532	3.21992e+06
SPCS2	NA	3.15966e+06
NDUFS8	228147	3.13987e+06
NNT	640147	3.12491e+06
MAD2L1	798785	3109069
DDX6	343827	3.09344e+06
SERPINH1	550585	3.07219e+06
TARDBP	849410	3.06499e+06
IDH3G	NA	2.97006e+06
SMPD4	317478	2.96423e+06
SPCS3	765294	2.94506e+06
ARL1	NA	2.92292e+06
SLC25A22	728824	2875109
PBR	785914	2.85206e+06
TRIP13	269876	2.84588e+06
EI24	219792	2.81677e+06
LUC7L	NA	2.80703e+06
AIMP1	428994	2.79718e+06
Nbla03646	NA	2.77451e+06
ILVBL	476832	2.75557e+06
TSFM	514107	2.75239e+06
HSD17B10	762969	2.74729e+06
NKRF	NA	2747288
PSMC2	NA	2.64924e+06
AFG3L2	204538	2.6476e+06
EIF3F	784769	2.6173e+06
CCT7	443418	2.59714e+06
MAP2K2	829578	2.50439e+06
UMPS	NA	2504113
NUP188	190467	2464330
IPO7	NA	2.43298e+06
PFKL	NA	2.42482e+06
CAPZA2	458388	2.3775e+06
LRRC40	306671	2.35512e+06
RPSA	387427	2342725
RPN2	595888	2.33777e+06
SFPQ	423913	2.24253e+06
YARS2	NA	2.22476e+06
SFXN1	NA	2.21736e+06
PSMD2	623755	2.12251e+06
KRT16	702002	2.11151e+06
lat1	527130	2.08709e+06
HDHD5	490047	2.06272e+06
DKFZp686A1525	279046	2.06196e+06
ABCB10	NA	2.05023e+06
FARSB	NA	2.03216e+06
WARS1	229508	2.02725e+06
FLOT2	451426	2.0259e+06
RCN2	NA	1.98197e+06
YTHDF2	628424	1.96722e+06
NTPCR	NA	1.9242e+06
RPLP1	NA	1.89466e+06
MCM4	593306	1.84754e+06
NARS2	579328	1.8267e+06
MYO1D	NA	1.82534e+06
MAGED2	332984	1.805e+06
EIF3G	NA	1.8045e+06
SFXN4	NA	1.79723e+06
DDX31	261612	1.78729e+06
PSMC4	374354	1.77835e+06
CTBP2	NA	1.77465e+06
TIMM50	273067	1.76013e+06
NAA11	439889	1.72906e+06
DYNC1H1	NA	1.72523e+06
KRTCAP2	394943	1.70929e+06
TRIM4	NA	1708343
NDUFA2	NA	1.6993e+06
EIF3D	NA	1.68681e+06
PIGT	497451	1.66877e+06
GTBP	312260	1.64498e+06
SURF4	483078	1.61883e+06
PPAN-P2RY11	488053	1.60244e+06
EIF3B	304372	1.60191e+06
KIF22	307818	1.58451e+06
LPCAT1	NA	1.56907e+06
EMC4	NA	1.55767e+06
ALDH1L2	NA	1.52526e+06
AAAS	NA	1.52238e+06
MSH2	234325	1.4452e+06
DCTN1	NA	1.4147e+06
POLD1	NA	1.40231e+06
ERLIN1	NA	1.37542e+06
ATP6V1C1	NA	1.37432e+06
RBM12B	NA	1.36847e+06
DDX19A	NA	1.36279e+06
STOML2	NA	1.35506e+06
SMC3	NA	1.35451e+06
GRWD1	NA	1.35308e+06
ACAT1	410278	1.352e+06
NCAPH	339146	1.34901e+06
XP32	NA	1.32805e+06
MRPL47	NA	1.31175e+06
NDUFV2	NA	1.24912e+06
CHP1	NA	1.24195e+06
S100A9	NA	1.24022e+06
CCT8	NA	1.22989e+06
ESYT2	NA	1.22765e+06
ATAD1	157170	1.20268e+06
HAX1	161395	1.15947e+06
ATP1B3	107817	1.14896e+06
UTP25	334586	1141104
RAB5A	NA	1.13445e+06
MRPL41	184891	1.13223e+06
UBE3C	324868	1.12071e+06
PIGW	229259	1.11823e+06
SPTLC2	NA	1.09845e+06
KPNA2	NA	1.09813e+06
ITM2C	NA	1093251
RRP7A	NA	1.09311e+06
RER1	NA	1.08915e+06
RHBDD2	NA	1.08602e+06
NDUFV1	NA	1070877
HSDL1	NA	1.06986e+06
SENP3	NA	1.05538e+06
MMS19	NA	1.04985e+06
NIPSNAP1	NA	1.04397e+06
PISD	NA	1.02881e+06
LONP1	NA	1.02632e+06
HM13	336669	1.02096e+06
TMEM11	216964	1.01976e+06
NDUFB9	NA	1.01726e+06

## Sheet: 代谢
Protein	Description	# Peptides	# Unique Peptides	Abundances (Grouped): CTRL	Abundances (Grouped): ZD21	ZD21/CTRL
ALDH18A1	Delta-1-pyrroline-5-carboxylate synthase OS=Homo sapiens OX=9606 GN=ALDH18A1 PE=1 SV=2	21	21	1.20194e+07	9.53699e+07	7.93465
PKM	Pyruvate kinase PKM OS=Homo sapiens OX=9606 GN=PKM PE=1 SV=4	20	20	2.22836e+07	9.13894e+07	4.1012
ATP5F1A	ATP synthase subunit alpha, mitochondrial OS=Homo sapiens OX=9606 GN=ATP5F1A PE=1 SV=1	17	17	4.69157e+07	1.52081e+08	3.24157
CTPS1	CTP synthase 1 OS=Homo sapiens OX=9606 GN=CTPS1 PE=1 SV=2	13	13	1.83706e+06	2.12557e+07	11.5705
FASN	Fatty acid synthase OS=Homo sapiens OX=9606 GN=FASN PE=1 SV=3	12	12	2.34425e+06	7.78479e+06	3.32081
LBR	3-beta-hydroxysterol Delta (14)-reductase OS=Homo sapiens OX=9606 GN=LBR PE=3 SV=1	10	10	2.29813e+07	7.55535e+07	3.28761
SPTLC1	Serine palmitoyltransferase 1 OS=Homo sapiens OX=9606 GN=SPTLC1 PE=1 SV=1	6	6		6.19508e+06	#VALUE!
SMPD4	Sphingomyelin phosphodiesterase 4 OS=Homo sapiens OX=9606 GN=SMPD4 PE=1 SV=3	6	6	317478	2.96423e+06	9.33682
PCK2	Phosphoenolpyruvate carboxykinase [GTP], mitochondrial OS=Homo sapiens OX=9606 GN=PCK2 PE=1 SV=4	6	6	1.84083e+06	7.83784e+06	4.25777
IDH3B	Isocitrate dehydrogenase [NAD] subunit beta, mitochondrial OS=Homo sapiens OX=9606 GN=IDH3B PE=1 SV=2	5	5	432071	5.02189e+06	11.6228
NDUFS2	Complex I-49kD OS=Homo sapiens OX=9606 GN=NDUFS2 PE=1 SV=1	5	5	1.02529e+06	7.65695e+06	7.46807
DDOST	Dolichyl-diphosphooligosaccharide--protein glycosyltransferase 48 kDa subunit OS=Homo sapiens OX=9606 GN=DDOST PE=1 SV=4	5	5	1.75968e+06	5.98155e+06	3.39922
GMPS	GMP synthase [glutamine-hydrolyzing] OS=Homo sapiens OX=9606 GN=GMPS PE=1 SV=1	4	4		3.81577e+06	#VALUE!
DPM1	Dolichol-phosphate mannosyltransferase subunit 1 OS=Homo sapiens OX=9606 GN=DPM1 PE=1 SV=2	4	4	2.54473e+06	1.20233e+07	4.7248
PYGL	Alpha-1,4 glucan phosphorylase OS=Homo sapiens OX=9606 GN=PYGL PE=1 SV=1	6	4	1.95456e+06	8.96453e+06	4.58646
ACAT1	Acetyl-CoA acetyltransferase, mitochondrial OS=Homo sapiens OX=9606 GN=ACAT1 PE=1 SV=1	4	4	410278	1.352e+06	3.29533
ALDH1L2	10-formyltetrahydrofolate dehydrogenase OS=Homo sapiens OX=9606 GN=ALDH1L2 PE=1 SV=1	3	3		1.52526e+06	#VALUE!
IDH3G	Isocitrate dehydrogenase [NAD] subunit, mitochondrial OS=Homo sapiens OX=9606 GN=IDH3G PE=1 SV=1	3	3		2.97006e+06	#VALUE!
NDUFS3	NADH dehydrogenase [ubiquinone] iron-sulfur protein 3, mitochondrial OS=Homo sapiens OX=9606 GN=NDUFS3 PE=1 SV=1	3	3		4.89431e+06	#VALUE!
ATP6V1C1	V-type proton ATPase subunit C 1 OS=Homo sapiens OX=9606 GN=ATP6V1C1 PE=1 SV=4	3	3		1.37432e+06	#VALUE!
LPCAT1	Lysophosphatidylcholine acyltransferase 1 OS=Homo sapiens OX=9606 GN=LPCAT1 PE=1 SV=2	3	3		1.56907e+06	#VALUE!
NNT	NAD(P) transhydrogenase, mitochondrial OS=Homo sapiens OX=9606 GN=NNT PE=1 SV=3	3	3	640147	3.12491e+06	4.88155
RPN2	Dolichyl-diphosphooligosaccharide--protein glycosyltransferase subunit 2 OS=Homo sapiens OX=9606 GN=RPN2 PE=1 SV=3	3	3	595888	2.33777e+06	3.92316
PIGT	GPI transamidase component PIG-T (Fragment) OS=Homo sapiens OX=9606 GN=PIGT PE=1 SV=1	3	3	497451	1.66877e+06	3.35465
SPTLC2	Serine palmitoyltransferase 2 OS=Homo sapiens OX=9606 GN=SPTLC2 PE=1 SV=1	2	2		1.09845e+06	#VALUE!
UMPS	Uridine 5'-monophosphate synthase OS=Homo sapiens OX=9606 GN=UMPS PE=1 SV=1	2	2		2504113	#VALUE!
ATP5PB	ATP synthase F(0) complex subunit B1, mitochondrial OS=Homo sapiens OX=9606 GN=ATP5PB PE=1 SV=2	2	2		3.6651e+06	#VALUE!
NTPCR	Cancer-related nucleoside-triphosphatase OS=Homo sapiens OX=9606 GN=NTPCR PE=1 SV=1	2	2		1.9242e+06	#VALUE!
PFKL	PFKL protein (Fragment) OS=Homo sapiens OX=9606 GN=PFKL PE=2 SV=2	3	2		2.42482e+06	#VALUE!
NDUFS8	NADH dehydrogenase [ubiquinone] iron-sulfur protein 8, mitochondrial OS=Homo sapiens OX=9606 GN=NDUFS8 PE=1 SV=1	2	2	228147	3.13987e+06	13.7625
ASS1	Argininosuccinate synthase OS=Homo sapiens OX=9606 GN=ASS1 PE=1 SV=2	2	2	628210	3.40274e+06	5.41656
HSD17B10	3-hydroxyacyl-CoA dehydrogenase type-2 OS=Homo sapiens OX=9606 GN=HSD17B10 PE=1 SV=3	2	2	762969	2.74729e+06	3.60079
SRM	Spermidine synthase OS=Homo sapiens OX=9606 GN=SRM PE=1 SV=1	2	2	1.25648e+06	3.94962e+06	3.14341
NDUFA6	Complex I-B14 OS=Homo sapiens OX=9606 GN=NDUFA6 PE=1 SV=1	1	1		4.27298e+06	#VALUE!
PISD	Phosphatidylserine decarboxylase proenzyme, mitochondrial (Fragment) OS=Homo sapiens OX=9606 GN=PISD PE=1 SV=1	1	1		1.02881e+06	#VALUE!
NDUFB9	Complex I-B22 OS=Homo sapiens OX=9606 GN=NDUFB9 PE=1 SV=1	1	1		1.01726e+06	#VALUE!
NDUFV1	NADH dehydrogenase [ubiquinone] flavoprotein 1, mitochondrial OS=Homo sapiens OX=9606 GN=NDUFV1 PE=1 SV=1	1	1		1070877	#VALUE!
NDUFA2	NADH dehydrogenase [ubiquinone] 1 alpha subcomplex subunit 2 OS=Homo sapiens OX=9606 GN=NDUFA2 PE=1 SV=3	1	1		1.6993e+06	#VALUE!
NDUFV2	NADH dehydrogenase [ubiquinone] flavoprotein 2, mitochondrial OS=Homo sapiens OX=9606 GN=NDUFV2 PE=2 SV=1	1	1		1.24912e+06	#VALUE!
PIGW	Phosphatidylinositol-glycan biosynthesis class W protein OS=Homo sapiens OX=9606 GN=PIGW PE=1 SV=1	1	1	229259	1.11823e+06	4.8776

## Sheet: 热图
Protein	Abundances (Grouped): CTRL	Abundances (Grouped): ZD21
ALDH18A1	1.20194e+07	9.53699e+07
PKM	2.22836e+07	9.13894e+07
ATP5F1A	4.69157e+07	1.52081e+08
CTPS1	1.83706e+06	2.12557e+07
FASN	2.34425e+06	7.78479e+06		3.32081
LBR	2.29813e+07	7.55535e+07
SMPD4	317478	2.96423e+06
PCK2	1.84083e+06	7.83784e+06
